# Supplementary material for: Discovery of Novel Biomarkers with Extended Non-Coding RNA Interactor Networks from Genetic and Protein Biomarkers
Source: Int J Mol Sci. 2024 Sep 23;25(18):10210. doi: 10.3390/ijms251810210 (PMC11432684; doi:10.3390/ijms251810210)
Supplement: Supplementary file 1 [file ijms-25-10210-s001.zip]

Archive with 2 entries (2 files):
- TableS1.xlsx
- TableS2.xls
