# Supplementary material for: Discovery of Novel Biomarkers with Extended Non-Coding RNA Interactor Networks from Genetic and Protein Biomarkers
Source: Int J Mol Sci. 2024 Sep 23;25(18):10210. doi: 10.3390/ijms251810210 (PMC11432684; doi:10.3390/ijms251810210)
Supplement: Supplementary file 1 [file ijms-25-10210-s001.zip › TableS1.xlsx]

## Sheet: Dataset 1 - Pediatric IBD
ADAM17
IL10
IL10RA
IL10RB
TRIM22
EGFR
TTC7A
EPCAM
WAS
DKC1
RTEL1
IL21
NCF4
ARPC1B
CYBA
CYBB
NCF1
NCF2
BTK
PIK3R1
CD79B
AIRE
CHD7
COG6
CD19
MS4A1
CD81
MEFV
CD40LG
AICDA
CD40
FOXP3
DCLRE1C
IL7R
RAG1
RAG2
PLCG2
ZBTB24
CARD9
PIK3CD
ITCH
COL7A1
IL2RA
STAT1
ADA
CD3G
IL2RG
LIG4
CASP8
CR2
LRBA
TGFBR1
TGFBR2
MASP2
ITK
LCK
ZAP70
TNFRSF13B
SKIV2L
SKIC3
MSH5
SH2D1A
KLRK1
SLAMF1
XIAP
UNG
SLC9A3
ITGB2
G6PC3
GUCY2C
SLC37A4
HPS1
HPS4
HPS6
DOCK8
FERMT1
MVK
TNFAIP3
PTEN
IKBKG
CTLA4
ICOS
STXBP2
STAT3

## Sheet: Dataset 2 - Adult complex IBD
ADO
BOK
CD6
DAP
EPO
TEF
UCN
CBX3
CCL8
CCR3
CD28
CD40
CREM
CTSZ
CUL1
DGKE
ELF1
FUT2
GPX4
IL10
IRF5
IRF6
IRF8
JAK2
LIFR
LPXN
LSP1
LTBR
LY75
MST1
NCF4
PPA2
PPIF
PRG3
PVT1
RIT1
RMI2
RPL3
RPL7
RTF1
TAB2
TLR4
TOM1
WNT4
ADCY3
AHSA2P
BACH2
CALM3
CARD9
CARD9
CCL20
CD226
CD244
CISD1
CPEB4
CRTC3
ERAP2
FCHO2
FOSL2
FUBP1
GNA12
GPR35
HDAC7
HGFAC
IFIH1
IL23R
IMPG2
INAVA
ITGA4
ITGAL
ITGB8
ITIH4
JAZF1
KIF3B
LACC1
LRRK2
MARS2
MTMR3
NFKB1
NR5A2
NXPE1
OTUD3
PARK7
PF4V1
PPP5C
PRKCB
PTK2B
PTPN2
PTPN2
RGS14
RSPO3
SH2B3
SMAD3
SP140
STAT1
STAT3
TAGAP
TEX41
THADA
TIMP2
TRIB1
UBAC2
UQCC1
USP12
ZFP90
FADS2
ADAM30
AKAP11
B3GNT2
BORCS5
CAMK2A
CCDC82
CDKAL1
CDKAL1
CPAMD8
DNMT3B
FAM49B
FCGR2A
FIGNL1
HOXA13
ICOSLG
IL15RA
LHFPL6
LRRC32
MAP3K8
NDFIP1
NFATC1
NFKBIZ
PRKAB1
PTGER3
PTGER4
PTPN22
SLC9A3
SMURF1
UBLCP1
ZBTB38
ATG16L1
PITX1-AS1
CCDC116
CCDC88B
DENND1B
CEP43
KIR3DL1
MFSD13A
NDUFAF1
PHACTR2
PLA2G4A
RASGRP1
RNASET2
SLC10A4
SLC39A8
SULT1A2
TMEM50B
TNFSF15
TNFSF18
TSPAN14
ZFP36L1
KIAA0408
MIR99AHG
TNFRSF18
TRAF3IP2
TUBB2BP1
LINC01475
SATB1-AS1

## Sheet: Dataset 3 - RA pharmacogenetics
TNF
LTA
HLA-DRB1
TNFRSF1B
IL6
PTPRC
FCGR2A
CCL21
CD28
TNFRSF10A
TNFRSF1A
KLRD1
KLRC1
IL10
CHUK
MED15
MAP3K1
MAP3K14
FCGR3A
MYD88
MAP2K6
RPS6KA5
RPS6KA4
MAPK14
PDE3A
LMO4
GBP6
CERS6
ARAP2
QKI
PON1
IFNK
MOB3B
C9ORF72
MAFB
CST5
AFF3
CD226
EYA4
PDZD2
HLA-C
CD19
STXBP6
CD84
NLRP3
CNTN5
NUBPL
TRAF1
TLR1
TLR5
MAP3K7
BACH2
WDR27
GFRA1
TLR9
NFKB1
IRAK3
NFKBIB
KLRK1
IL4R
FCGR2B
CD40
ENTPD1
TNFRSF11A
TNFSF11
IL33
ITGAX
HLA-DQA1
IGHM
AP1S2
IFNG
CMPK2
IFIT1B
RNASE3
ADAMTS5
CCL4
CD83
BCL2A1
CYP3A4
AKAP9
RPSA
FBXO5
RASGRP3
PFKFB4
HLA-DPB1
PSMB9
EPS15
ADI1
MRPL22
CD46
KNG1
AADAT
TNFAIP3
NFKBIA
RUNX1
ZFP36L2
IL1B
CCL3
CXCL2
ADAM12
SCN2B
PDE4B
RAPGEF1
MYO10
PTPRD
LGALS13
CHST3
LUC7L3
PPP1R15A
ADM
CHRND
PIGO
RNF19B
FSD1
OAS1
LGALS3BP
MX2
OAS2
SERPING1
HIRIP3
TPM1
NPRL2
CLIC3
PTGS2
G0S2
PIGV
HIF1A
ZBTB6
RANBP17
PCGF5
SESTD1
GPD2
HERPUD2
DND1
SH2D2A
EIF4E2
GTPBP2
TPRA1
GRAMD1B
PMAIP1
CSRNP1
TMOD2
EGR2
DUSP1
MTURN
EGR3
SQSTM1
RAMP3
VEPH1
GBP7
PSTPIP2
FAM221A
ZNF2
MED12L
OSM
TMEM186
PKHD1L1
OR6C74
GPN2
DDX39B
C15ORF40
CMIP
KCNJ13
SLC7A6OS
ELOVL4
UQCRFS1
NBN
BEX2
YPEL5
FAIM
STAT1
CXCL8
PIH1D2
EDC3
FSCN1
MGLL
GCNT2
EGF
COLGALT2
HOPX
NT5C3A
RNF11
SLK
TAP2
GBP1
GBP5
XRN1
PTGDS
TAS2R50
LGALSL
ARL6
OR2L3
NR4A2
PALD1
OGG1
ADGRE5
FRMD3
LRRIQ3
RAD23A
APP
PXT1
MPP7
NEXN
GMPR
UVRAG
ADAMTS1
ATP6V0A2
CATSPER3
C5
MAP4K2
GCH1
ATP6V0E2
FBXO10
ZNF425
HSCB
GTF2F2
PGK1
STAT2
PCSK6
TMEM268
PPCDC
GSX1
FOXA2
ERBB2
IL11
MAP2K3
NF1
S100A9
S100A8
MST1R
NOS2
NR2F6
PPARG
MEIS1
DPPA4
MBD1
CDK2
SORBS3
TMEM176A
TMEM176B
PLSCR1
IFI44
LIN7A
CREB5
ITGB7
HLA-DMA
IL6R
SLC8A1
HLA-DOB
MGAM
TRAF5
E2F5
ZFYVE16
HLA-DOA
TLR8
STAP1
TGM3
PI3
ARG1
MMP9
CA4
KAZN
PGLYRP1
FCAR
PROK2
MANSC1
TRPM6
SLC26A8
SULT1B1
IL1R1
MAK
TMEM88
CYP4F3
REPS2
ANXA3
ABCA1
F5
ANPEP
EPSTI1
MS4A1
C1QA
BATF2
FCRLA
IGLL5
MZB1
JCHAIN
CX3CL1
MASP2
AGPAT4
CP
ITIH1
TRAF3IP2
FAP
APOB
FCN1
BIRC5
ICAM1
TF
MYO15A
LGALS1
TCFL5
APMAP
F9
TNFSF13B
STUB1
WDR83OS
COMP
OGN
CCL2
IL2
HPX
APOC3
RPS12
GMNN
FGF1
IL1A
FN1
IL1R2
APOA1
TTR
CLU
FMOD
PLG
PLAU
MC3R
C3
PALLD
APOE
APOC1
PGLS
H3F3A
RIN2
CRP
CFHR4
THBS1
ANAPC11
RPL13A
SH3BGRL3
TPM3
GC
NONO
RPL7
GSN
ITIH2
CAST
ABI3BP
CXCL13
C8A
IL34
DYNC1I1
TAGLN2
APOA2
C1R
TPPP3
AZGP1
ITIH3
S100A12
PF4
IL15
CSF2
FOLR2
TPM4
SCNN1B
PCSK9
CXCL10
CCL11
CFL1
A2M
MC5R
FOXC2
CPN2
BGN
PROS1
TMPRSS11A
NEK5
ADAMTSL2
APOM
RPLP0P6
UBA52
C4B
PGA3
RPL36A
MRPL33
HP
MC1R
H2BW2
ATP5H
IL17A
IL1RN
TNFRSF8

## Sheet: Dataset 4 - Psoriasis
ADAM33
ADRA2A
AKAP13
AP4E1
C9orf72
CD84
CDH12
CDH23
CDKAL1
CHUK
CTNNA2
ERAP1
FCGR2A
FCGR3A
GBP6
GUCY1B1
HLA-A
HLAB
HLA-C
HNRNPKP3
HTR2A
IL10
IL12B
IL13
IL17F
IL19
IL1B
IL23R
IL6
IVL
JAG2
KCNIP1
LY96
MACC1
MAP3K1
MAP3K14
MYD88
NFKBIA
NFKBIZ
NPFFR2
PDE6A
PGLYRP3
PGLYRP4
PSTPIP1
PTGS2
PTTG1
SDC4
SHOC2
SLC22A4
SLC9A8
SLCO1C1
SPEN
SPRR2F
STAT4
SUPT3H
TIRAP
TLR2
TLR5
TNF
TNFAIP3
TNFRSF1A
TNFRSF1B
TRAF3IP2
TSBP1
ZNF816

## Sheet: Dataset 5 - ALS mRNA markers
NAF1
TNIP1
KIF15
CFAP20
COG4
TBK1
UNC13A
COG1
COG2
COG5
COG7
PTPRT
PTPRN
PTPRM
SCFD1
RPSA
ERGIC3
FUS
KIF1B
KIF5C
KLC2
KLC4
KIF21B
SOD1
GAK
OPTN
KIF1A
KIF2A
KIF3A
KIF3B
KIF5B
KIFAP3
GPX1
COG6
PTPRD
PTPRG
PTPRZ1
PTPRA
