# Supplementary material for: Discovery of Novel Biomarkers with Extended Non-Coding RNA Interactor Networks from Genetic and Protein Biomarkers
Source: Int J Mol Sci. 2024 Sep 23;25(18):10210. doi: 10.3390/ijms251810210 (PMC11432684; doi:10.3390/ijms251810210)
Supplement: Supplementary file 1 [file ijms-25-10210-s001.zip › TableS2.xls]

## Sheet: GO, pediatric IBD
ID	Term	Ontology Source	Term PValue	Term PValue Corrected with Bonferroni step down	% Associated Genes	Nr. Genes	Associated Genes Found
GO:0000082	G1/S transition of mitotic cell cycle	GO_BiologicalProcess	4.53181e-08	1.81272e-07	5.08475	6	[CDK6, DDX3X, E2F3, LATS2, MYC, PTEN]
GO:0002762	negative regulation of myeloid leukocyte differentiation	GO_BiologicalProcess	6.15472e-06	1.84642e-05	14.2857	3	[CDK6, FBN1, MYC]
GO:0048146	positive regulation of fibroblast proliferation	GO_BiologicalProcess	2.056e-05	4.11199e-05	9.67742	3	[CDK6, MYC, S100A9]
GO:0004693	cyclin-dependent protein serine/threonine kinase activity	GO_BiologicalProcess	4.81934e-05	4.81934e-05	7.31707	3	[CDK6, LATS2, PTEN]

## Sheet: GO, adult IBD
ID	Term	Ontology Source	Term PValue	Term PValue Corrected with Bonferroni step down	% Associated Genes	Nr. Genes	Associated Genes Found
GO:0000082	G1/S transition of mitotic cell cycle	GO_BiologicalProcess	1.01183e-06	1.11301e-05	5.08475	6	[CDK6, DDX3X, E2F3, LATS2, MYC, PTEN]
GO:0048145	regulation of fibroblast proliferation	GO_BiologicalProcess	7.31163e-06	7.31163e-05	9.09091	4	[CDK6, MED9, MYC, S100A9]
GO:0048145	regulation of fibroblast proliferation	GO_BiologicalProcess	7.31163e-06	7.31163e-05	9.09091	4	[CDK6, MED9, MYC, S100A9]
GO:1902895	positive regulation of miRNA transcription	GO_BiologicalProcess	1.0393e-05	9.35371e-05	8.33333	4	[HIF1A, KLF5, MYC, STAT3]
GO:0072331	signal transduction by p53 class mediator	GO_BiologicalProcess	1.49749e-05	0.000119799	4.54545	5	[FOXM1, MYC, S100A9, SOX4, TRIAP1]
GO:0061614	miRNA transcription	GO_BiologicalProcess	3.70756e-05	0.000148303	6.06061	4	[HIF1A, KLF5, MYC, STAT3]
GO:0071621	granulocyte chemotaxis	GO_BiologicalProcess	3.70756e-05	0.000148303	6.06061	4	[CXCR2, KLF5, MAPK1, S100A9]
GO:1901796	regulation of signal transduction by p53 class mediator	GO_BiologicalProcess	3.0835e-05	0.000154175	6.34921	4	[MYC, S100A9, SOX4, TRIAP1]
GO:2001242	regulation of intrinsic apoptotic signaling pathway	GO_BiologicalProcess	2.37608e-05	0.000166326	4.13223	5	[DDX3X, HIF1A, MYC, S100A9, TRIAP1]
GO:0002762	negative regulation of myeloid leukocyte differentiation	GO_BiologicalProcess	2.80913e-05	0.000168548	14.2857	3	[CDK6, FBN1, MYC]
GO:0048246	macrophage chemotaxis	GO_BiologicalProcess	6.10413e-05	0.000183124	11.1111	3	[KLF5, MAPK1, S100A9]
GO:0072332	intrinsic apoptotic signaling pathway by p53 class mediator	GO_BiologicalProcess	0.000414211	0.000414211	5.88235	3	[MYC, S100A9, TRIAP1]
GO:0072332	intrinsic apoptotic signaling pathway by p53 class mediator	GO_BiologicalProcess	0.000414211	0.000414211	5.88235	3	[MYC, S100A9, TRIAP1]
GO:0004693	cyclin-dependent protein serine/threonine kinase activity	GO_BiologicalProcess	0.000216312	0.000432624	7.31707	3	[CDK6, LATS2, PTEN]

## Sheet: GO, RA pharmacogenomics
ID	Term	Ontology Source	Term PValue	Term PValue Corrected with Bonferroni step down	% Associated Genes	Nr. Genes	Associated Genes Found
GO:0000082	G1/S transition of mitotic cell cycle	GO_BiologicalProcess	5.67995e-08	1.70399e-07	5.08475	6	[CDK6, DDX3X, E2F3, LATS2, MYC, PTEN]
GO:0002762	negative regulation of myeloid leukocyte differentiation	GO_BiologicalProcess	6.85912e-06	1.37182e-05	14.2857	3	[CDK6, FBN1, MYC]
GO:0004693	cyclin-dependent protein serine/threonine kinase activity	GO_BiologicalProcess	5.36591e-05	5.36591e-05	7.31707	3	[CDK6, LATS2, PTEN]

## Sheet: GO, ALS
ID	Term	Ontology Source	Term PValue	Term PValue Corrected with Bonferroni step down	% Associated Genes	Nr. Genes	Associated Genes Found
GO:0000082	G1/S transition of mitotic cell cycle	GO_BiologicalProcess	1.01183e-06	1.11301e-05	5.08475	6	[CDK6, DDX3X, E2F3, LATS2, MYC, PTEN]
GO:0048145	regulation of fibroblast proliferation	GO_BiologicalProcess	7.31163e-06	7.31163e-05	9.09091	4	[CDK6, MED9, MYC, S100A9]
GO:0048145	regulation of fibroblast proliferation	GO_BiologicalProcess	7.31163e-06	7.31163e-05	9.09091	4	[CDK6, MED9, MYC, S100A9]
GO:1902895	positive regulation of miRNA transcription	GO_BiologicalProcess	1.0393e-05	9.35371e-05	8.33333	4	[HIF1A, KLF5, MYC, STAT3]
GO:0072331	signal transduction by p53 class mediator	GO_BiologicalProcess	1.49749e-05	0.000119799	4.54545	5	[FOXM1, MYC, S100A9, SOX4, TRIAP1]
GO:0061614	miRNA transcription	GO_BiologicalProcess	3.70756e-05	0.000148303	6.06061	4	[HIF1A, KLF5, MYC, STAT3]
GO:0071621	granulocyte chemotaxis	GO_BiologicalProcess	3.70756e-05	0.000148303	6.06061	4	[CXCR2, KLF5, MAPK1, S100A9]
GO:1901796	regulation of signal transduction by p53 class mediator	GO_BiologicalProcess	3.0835e-05	0.000154175	6.34921	4	[MYC, S100A9, SOX4, TRIAP1]
GO:2001242	regulation of intrinsic apoptotic signaling pathway	GO_BiologicalProcess	2.37608e-05	0.000166326	4.13223	5	[DDX3X, HIF1A, MYC, S100A9, TRIAP1]
GO:0002762	negative regulation of myeloid leukocyte differentiation	GO_BiologicalProcess	2.80913e-05	0.000168548	14.2857	3	[CDK6, FBN1, MYC]
GO:0048246	macrophage chemotaxis	GO_BiologicalProcess	6.10413e-05	0.000183124	11.1111	3	[KLF5, MAPK1, S100A9]
GO:0072332	intrinsic apoptotic signaling pathway by p53 class mediator	GO_BiologicalProcess	0.000414211	0.000414211	5.88235	3	[MYC, S100A9, TRIAP1]
GO:0072332	intrinsic apoptotic signaling pathway by p53 class mediator	GO_BiologicalProcess	0.000414211	0.000414211	5.88235	3	[MYC, S100A9, TRIAP1]
GO:0004693	cyclin-dependent protein serine/threonine kinase activity	GO_BiologicalProcess	0.000216312	0.000432624	7.31707	3	[CDK6, LATS2, PTEN]

## Sheet: GO, NEAT1-MALAT1
ID	Term	Ontology Source	Term PValue	Term PValue Corrected with Bonferroni step down	% Associated Genes	Nr. Genes	Associated Genes Found
GO:0005847	mRNA cleavage and polyadenylation specificity factor complex	GO_CellularComponent	8.3183e-09	8.3183e-09	27.2727	3	[CPSF6, CPSF7, CSTF2]
